# Supplementary material for: Dung beetle-associated yeasts display multiple stress tolerance: a desirable trait of potential industrial strains
Source: BMC Microbiol. 2023 Oct 26;23:309. doi: 10.1186/s12866-023-03044-z (PMC10601127; doi:10.1186/s12866-023-03044-z)
Supplement: Supplementary file 1 — Additional file 1: Table S1. Stress tolerance capability of dung-beetle associated yeasts examined using different stressors of varying concentrations. [file 12866_2023_3044_MOESM1_ESM.xlsx]

## Sheet: Sheet1
Dung beetle-associated yeasts display multiple stress tolerance: a desirable trait of potential industrial strains Anita Ejiro Nwaefuna1*, Mar Garcia-Aloy2, Daniel Loeto 3, Thembekile Ncube4, Andreas K. Gombert5, Teun Boekhout6, Saleh Alwasel6, Nerve Zhou1* 1Department of Biological Sciences and Biotechnology, Botswana International University of Science and Technology, Private Bag 16 Palapye, Bo…

## Sheet: Stress
Table S1: Stress tolerance capability of dung-beetle associated yeasts examined using different stressors of varying concentrations. Utilization was examined and scored based on the spot stamp/replicator results (Fig. 1a-f). The results were compiled from 9 plates per sample (N=9). Yeasts grown in YPD were used as a control.
Yeast species	YPD Control	40 ℃	42 ℃	44 ℃	40 mM AA	45 mM AA	50 mM AA	10 mM FA	15 mM FA	20 mM FA	5 % EtOH	7 % EtOH	9 % EtOH	3 mM H2O2	5 mM H2O2	7 mM H2O2	1 M NaCl	1.5 M NaCl
Control(Saccharomyces cerevisiae)(KX029124.1)	3	3	3	0	2	1	1	2	1	0	2	2	1	1	0	0	0	0
KH 25A(Trichosporon asahii)(LT714691.1)	3	2	2	0	0	0	0	0	0	0	2	0	0	0	0	0	0	0
KH 25B(Cutaneotrichosporon moniliiforme)(KY103021.1)	3	2	1	0	0	0	0	0	0	0	2	0	0	0	0	0	1	0
KH 25C(Trichosporon inkin)(KY105739.1)	3	2	1	0	0	0	0	0	0	0	2	0	0	0	0	0	0	0
KH 26A(Trichosporon inkin)(KY105742.1)	3	2	1	0	0	0	0	0	0	0	2	0	0	0	0	0	1	0
KH 26B(Cutaneotrichosporon arboriforme )(AB260936.1)	3	0	0	0	0	0	0	0	0	0	2	0	0	0	0	0	0	0
KH 27A(Cutaneotrichosporon arboriforme )(AB260936.1)	3	1	1	0	0	0	0	0	0	0	1	0	0	0	0	0	1	0
KH 27B(Trichosporon asahii)(LT714691.1)	3	0	0	0	0	0	0	0	0	0	2	0	0	0	0	0	0	0
KH 27C(Cutaneotrichosporon arboriforme )(AB260936.1)	3	0	0	0	0	0	0	0	0	0	0	0	0	0	0	0	1	0
KH 28A(Cutaneotrichosporon arboriforme )(AB260936.1)	3	0	0	0	0	0	0	0	0	0	0	0	0	0	0	0	0	0
KH 29A(Cutaneotrichosporon arboriforme )(AB260936.1)	3	0	0	0	0	0	0	0	0	0	1	0	0	0	0	0	0	0
KH 30A(Cutaneotrichosporon arboriforme )(AB260936.1)	3	0	0	0	0	0	0	0	0	0	0	0	0	0	0	0	0	0
KH 30B(Trichosporon asahii)(LT714691.1)	3	0	0	0	0	0	0	0	0	0	1	0	0	0	0	0	0	0
KH 31A(Cutaneotrichosporon debeurmannianum)(FJ943428.1)	3	0	0	0	0	0	0	0	0	0	0	0	0	0	0	0	0	0
KH 31B(Cutaneotrichosporon arboriforme )(AB260936.1)	3	1	1	0	0	0	0	0	0	0	2	0	0	0	0	0	0	0
KH 34A(Meyerozyma guilliermondii)(MH986817.1)	3	3	3	0	0	0	0	3	1	0	3	0	0	3	1	0	3	2
KH 34B(Pascua guehoae)(MK782298.1)	3	0	0	0	0	0	0	0	0	0	0	0	0	0	0	0	0	0
KH 34C(Cutaneotrichosporon arboriforme )(AB260936.1)	3	2	1	0	0	0	0	0	0	0	0	0	0	0	0	0	0	0
KH 34D(Trichosporon inkin)(KY105742.1)	3	2	2	0	0	0	0	0	0	0	1	0	0	0	0	0	0	0
KH 36A(Cutaneotrichosporon debeurmannianum)(FJ943428.1)	3	0	0	0	0	0	0	0	0	0	0	0	0	0	0	0	0	0
KH 37A(Pichia kudriavzevii )(MK587457.1)	3	3	3	0	3	3	2	2	1	0	2	2	2	0	0	0	0	0
KH 37 B(Diutina neorugosa)(MT820008.1)	3	0	0	0	3	2	1	3	3	3	1	0	0	3	2	0	2	1
KH 38A(Naganishia albidosimilis)(MT259220.1)	3	0	0	0	0	0	0	2	2	1	0	0	0	2	1	0	0	0
KH 41A(Cutaneotrichosporon debeurmannianum)(FJ943428.1)	3	0	0	0	0	0	0	2	1	1	0	0	0	1	0	0	0	0
KH 43A(Unknown)	3	1	0	0	0	0	0	3	3	2	0	0	0	3	0	0	1	0
KH 44A (Wickerhamiella brachini)(KU128711.1)	3	1	0	0	0	0	0	3	3	2	0	0	0	3	1	0	0	0
KH 45A(Cutaneotrichosporon moniliiforme)(KY103021.1)	3	1	1	0	0	0	0	3	3	2	0	0	0	2	2	0	2	0
KH 45C(Trichosporon asahii)(LT714691.1)	3	0	0	0	1	0	0	2	2	2	0	0	0	2	2	0	1	0
KH 45D(Wickerhamiella brachini)(KU128711.1)	3	0	0	0	0	0	0	2	1	1	0	0	0	1	0	0	0	0
KH 45E(Cutaneotrichosporon debeurmannianum )(KY103003.1)	3	0	0	0	0	0	0	2	2	1	0	0	0	2	0	0	0	0
KH 46A(Trichosporon inkin)(KY105742.1)	3	1	1	0	2	0	0	3	3	3	0	0	0	3	2	0	2	0
KH 46B(Cutaneotrichosporon arboriforme )(AB260936.1)	3	1	1	0	0	0	0	3	3	2	0	0	0	2	2	0	1	0
BS 1A(Trichosporon ovoides)(KY105752.1)	3	0	0	0	0	0	0	2	1	1	1	0	0	2	1	0	1	0
BS 1G(Trichosporon asahii)(LT714691.1)	3	0	0	0	0	0	0	2	1	1	2	0	0	2	1	0	1	0
BS1 H (01)(Cutaneotrichosporon curvatum)(MZ133614.1)	3	0	0	0	0	0	0	2	2	1	2	0	0	2	1	0	1	0
BS1 H (02)(Cutaneotrichosporon curvatum)(MK973015.1)	3	0	0	0	0	0	0	2	2	1	2	0	0	2	2	0	1	0
BK 1202(Candida tunisiensis )(JQ612155.1)	3	1	0	0	0	0	0	2	1	0	2	0	0	2	0	0	0	0
BK 1701(Apiotrichum scarabaeorum)(KY101692.1)	3	0	0	0	0	0	0	2	2	0	1	0	0	1	0	0	0	0
BS 17A(Pichia kudriavzevii )(MK587457.1)	3	3	3	0	3	2	2	3	2	2	3	3	2	3	3	0	3	0
BS 17B(Pichia kudriavzevii )(MK587457.1)	3	3	3	0	3	3	2	3	2	2	3	3	2	3	3	0	3	0
BS 17C(Pichia cecembensis)(OP418369.1)	3	3	3	0	3	2	2	3	2	2	3	3	2	3	3	0	3	0
BS 17D(Pichia kudriavzevii )(OP418374.1)	3	3	3	0	3	2	2	3	2	2	3	3	2	3	3	0	3	0
BS 1D(Cutaneotrichosporon curvatum)(MZ133614.1)	3	0	0	0	0	0	0	1	1	1	0	0	0	1	1	0	3	0
BS 1E(Diutina rugosa)(MK394158.1)	3	0	0	0	3	1	0	3	1	0	0	0	0	2	1	0	3	3
BS 1F(Pichia kudriavzevii )(MK587457.1)	3	3	3	0	3	3	3	3	3	2	3	3	2	3	2	0	3	0
BS 1H(Cutaneotrichosporon curvatum)(MK973015.1)	3	0	0	0	0	0	0	2	0	0	0	0	0	0	0	0	3	0
KH 101(Meyerozyma caribbica )(OQ357468.1)	3	3	2	0	0	0	0	3	1	0	3	2	0	3	1	0	3	3
KH 201(Meyerozyma guilliermondii)(MG845260.1)	3	3	2	0	2	0	0	3	1	0	3	2	0	3	1	0	3	3
KH 301(Meyerozyma guilliermondii)(KX447139.1)	3	3	2	0	0	0	0	3	0	0	2	0	0	3	1	0	3	2
KH 401(Meyerozyma guilliermondii)(MH986817.1 )	3	3	2	0	0	0	0	3	0	0	2	1	0	3	1	0	3	2
KH 501(Meyerozyma guilliermondii)(MG845260.1)	3	3	2	0	0	0	0	3	0	0	2	1	0	3	2	0	3	2
KH 502(Meyerozyma guilliermondii)(MG845260.1)	3	3	2	0	0	0	0	2	0	0	2	1	0	3	1	0	2	2
KH 601(Meyerozyma guilliermondii)(KX447139.1)	3	3	2	0	0	0	0	3	0	0	3	1	0	3	2	0	3	2
KH 602(Meyerozyma guilliermondii)(MG845260.1)	3	0	0	0	0	0	0	2	0	0	0	0	0	0	0	0	2	1
KH 701(Rhodotorula mucilaginosa )(KY104797.1)	3	0	0	0	0	0	0	2	2	1	0	0	0	2	1	0	1	0
KH 702(Meyerozyma caribbica )(OQ357468.1)	3	3	0	0	3	2	0	3	3	3	3	0	0	3	3	3	3	3
KH 801(Rhodotorula mucilaginosa )(MG551280.1)	3	0	0	0	0	0	0	2	2	2	3	0	0	2	1	0	1	0
KH 802(Meyerozyma caribbica)(OQ357468.1)	3	3	0	0	3	2	0	3	3	3	3	0	0	3	3	3	3	3
KH 901(Meyerozyma caribbica )(OQ357468.1)	3	3	0	0	3	2	0	3	3	3	3	0	0	3	3	3	3	3
KH 1001(Meyerozyma caribbica )(OQ357468.1)	3	3	0	0	3	2	0	3	3	3	3	0	0	3	3	3	3	3
KH 1101(Meyerozyma caribbica )(OQ357468.1)	3	3	0	0	3	2	0	3	3	3	3	0	0	3	3	3	3	3
KH 1201(Meyerozyma caribbica )(OQ357468.1)	3	3	0	0	3	2	0	3	3	3	3	0	0	3	3	3	3	3
KH 1301(Meyerozyma guilliermondii)(MG845260.1)	3	3	0	0	3	2	1	3	3	3	3	0	0	3	3	3	3	3
KH 1401(Meyerozyma guilliermondii)(MG845260.1)	3	3	0	0	3	2	1	3	3	3	3	0	0	3	3	3	3	3
KH 1501(Meyerozyma caribbica )(OQ357468.1)	3	3	0	0	3	2	0	3	3	3	3	0	0	3	3	3	3	3
KH 1601(Meyerozyma caribbica )(OQ357468.1)	3	3	0	0	3	2	0	3	3	3	3	1	0	3	3	3	3	3
KH 1701(Rhodotorula mucilaginosa )(KY104887.1)	3	0	0	0	0	0	0	2	2	1	1	0	0	1	1	0	1	0
KH 1702(Meyerozyma guilliermondii )(DQ249193.1)	3	3	3	0	2	0	0	3	3	3	3	3	0	3	3	3	3	3
KH 1801(Meyerozyma guilliermondii )(MH986817.1)	3	3	3	0	2	0	0	3	3	2	3	3	0	3	3	3	3	3
KH 1901(Meyerozyma caribbica )(OQ357468.1)	3	3	3	0	2	0	0	3	3	2	3	2	0	3	3	3	3	3
KS2 01(Pichia kudriavzevii)(MG183700.1)	3	3	3	0	3	3	3	3	3	3	3	3	2	3	3	0	3	1
KS6 01(Meyerozyma guilliermondii )(MH186019.1)	3	3	3	0	2	0	0	3	3	3	3	1	0	3	3	3	3	3
BK 101(Meyerozyma caribbica )(OQ357468.1)	3	3	3	0	2	0	0	3	3	2	3	3	3	3	3	3	3	0
BK 1201(Candida tunisiensis )(JQ612155.1)	3	3	3	0	0	0	0	3	2	1	1	1	0	1	0	0	2	0
MB 2B01(Meyerozyma caribbica )(OQ357468.1)	3	3	3	0	2	0	0	3	3	3	3	3	1	3	3	3	3	3
MB 2D01(Meyerozyma caribbica )(OQ357468.1)	3	3	3	0	2	0	0	3	3	3	3	3	0	3	3	3	3	1
MB 2F01(Meyerozyma caribbica )(OQ357468.1)	3	3	2	0	0	0	0	3	2	0	3	2	0	3	3	1	0	0
MB 2F02(Pichia kudriavzevii)(JF715197.1)	3	3	3	0	3	3	2	3	0	0	3	3	3	3	2	0	0	0
MB 2H01(Meyerozyma caribbica )(OQ357468.1)	3	3	2	0	0	0	0	3	2	0	2	2	0	3	3	1	3	3
MB 2H02(Pichia kudriavzevii)(JF715197.1)	3	3	3	0	3	3	2	3	0	0	3	3	2	3	2	0	3	3
MB 3A01(Meyerozyma caribbica )(OQ357468.1)	3	3	2	0	0	0	0	3	0	0	3	2	0	3	3	1	3	3
MB 3C01(Meyerozyma guilliermondii )(KU216711.1)	3	3	2	0	0	0	0	3	0	0	3	2	0	3	3	1	3	3
MB 4A01(Meyerozyma guilliermondii )(OQ357468.1)	3	3	2	0	0	0	0	3	0	0	3	2	0	3	3	2	3	3
MB 4B01(Meyerozyma guilliermondii)(DQ657825.1)	3	3	2	0	0	0	0	3	0	0	3	1	0	3	3	2	3	3
MB 4B02(Meyerozyma caribbica )(OQ357468.1)	3	3	2	0	0	0	0	3	0	0	3	1	0	3	3	2	3	3
MB 4C01(Meyerozyma guilliermondii)(KU216711.1)	3	3	2	0	0	0	0	3	0	0	3	1	0	3	3	2	3	3
MB 4C02(Trichosporon inkin)(KY105744.1)	3	0	0	0	0	0	0	0	0	0	0	0	0	0	0	0	0	0
MB 4C03(Trichosporon inkin)(KY105739.1)	3	0	0	0	0	0	0	0	0	0	0	0	0	0	0	0	0	0
MB 4C05(Pichia kudriavzevii )(MK973011.1)	3	0	0	0	0	0	0	0	0	0	0	0	0	0	0	0	2	0
MB 4D01(Meyerozyma caribbica)(OQ357468.1)	3	3	1	0	0	0	0	3	0	0	3	2	0	3	2	1	3	3
MB 5B01(Meyerozyma caribbica)(OM523896.1)	3	3	1	0	0	0	0	3	0	0	3	2	0	3	3	2	2	0
MB 5B02(Meyerozyma caribbica)(OQ357468.1)	3	3	1	0	0	0	0	3	0	0	3	2	0	3	3	2	3	3
MB 6A01(Meyerozyma caribbica)(OQ357468.1)	3	2	1	0	0	0	0	3	0	0	3	2	0	3	3	2	3	3
MB 6A02(Meyerozyma caribbica)(OQ357468.1)	3	3	1	0	0	0	0	3	0	0	3	2	0	3	3	1	3	3
MB 6B01(Meyerozyma caribbica)(OQ357468.1)	3	3	1	0	0	0	0	3	0	0	3	1	0	3	3	1	3	3
MB 6C01(Meyerozyma caribbica)(OM523896.1)	3	3	1	0	0	0	0	3	0	0	3	1	0	3	3	1	3	3
MB 6C02(Meyerozyma caribbica)(OQ357468.1)	3	3	1	0	0	0	0	3	0	0	3	1	0	3	3	1	3	3
MB 8A01(Pichia kudriavzevii)(JF715197.1)	3	3	3	0	3	3	3	3	2	0	3	3	3	3	0	0	0	0
